# Supplementary material for: Teaching Python with team‐based learning: using cloud‐based notebooks for interactive coding education
Source: FEBS Open Bio. 2025 Aug 11;15(12):2054–66. doi: 10.1002/2211-5463.70097 (PMC12667212; doi:10.1002/2211-5463.70097)
Supplement: Supplementary file 2 — Data S2. Students' survey results. [file FEB4-15-2054-s001.xlsx]

## Sheet: Students' survey results
Supplementary Data 2. Results from the anonymous feedback survey administered to the students at the end of both courses. The answers are a the level of agreement with each statement, with 1 being the minimum (strongest disagreement) and 5 the maximum (strongest agreement).
ID	Course	My interest in Python has increased. (1 = strongly disagree; 2 = disagree; 3 = neutral (neither disagree nor agree); 4 = agree; 5 = strongly agree)	My interest in using Python in Bioinformatics analysis has increased. (1 = strongly disagree; 2 = disagree; 3 = neutral (neither disagree nor agree); 4 = agree; 5 = strongly agree)	I gained an understanding of major concepts related to Python. (1 = strongly disagree; 2 = disagree; 3 = neutral (neither disagree nor agree); 4 = agree; 5 = strongly agree)	I developed skills necessary for researchers in this field. (1 = strongly disagree; 2 = disagree; 3 = neutral (neither disagree nor agree); 4 = agree; 5 = strongly agree)	The use of the computer enriched my learning experience in this class. (1 = strongly disagree; 2 = disagree; 3 = neutral (neither disagree nor agree); 4 = agree; 5 = strongly agree)	The use of Team Based Learning (TBL) enriched my learning experience in this class. (1 = strongly disagree; 2 = disagree; 3 = neutral (neither disagree nor agree); 4 = agree; 5 = strongly agree)	Interactive notebooks were a valuable part of this course. (1 = strongly disagree; 2 = disagree; 3 = neutral (neither disagree nor agree); 4 = agree; 5 = strongly agree)
1	1	3	4	2	2	4	5	5
2	1	3	3	4	4	4	4	5
3	1	3	4	4	3	4	5	5
4	1	4	4	4	3	4	4	3
5	1	5	5	4	4	5	5	5
6	1	4	4	3	4	4	5	3
7	1	5	5	3	3	4	4	3
8	1	4	4	4	3	4	4	4
9	1	5	5	2	2	3	4	2
10	1	4	4	5	4	5	5	5
11	1	3	3	3	1	2	5	2
12	1	4	4	4	4	5	5	5
13	1	4	5	4	3	5	4	5
14	1	4	4	5	4	5	5	5
15	1	5	5	3	2	5	4	3
16	1	4	5	5	4	4	5	5
1	2	5	5	5	5	5	5	5
2	2	5	5	5	4	4	3	5
3	2	4	4	4	4	5	4	5
4	2	4	4	5	4	5	5	5
5	2	4	4	3	3	4	4	3
6	2	4	4	5	4	3	4	4
7	2	4	4	4	4	4	4	4
8	2	4	4	4	4	5	4	5
9	2	3	2	5	4	5	5	5
10	2	4	3	3	3	4	4	4
11	2	3	3	3	3	3	3	3
12	2	4	4	2	3	4	4	3
